# Supplementary material for: Biotechnological Utilization of Amazonian Fruit: Development of Active Nanocomposites from Bacterial Cellulose and Silver Nanoparticles Based on Astrocaryum aculeatum (Tucumã) Extract
Source: Pharmaceuticals (Basel). 2025 May 26;18(6):799. doi: 10.3390/ph18060799 (PMC12195901; doi:10.3390/ph18060799)
Supplement: Supplementary file 1 [file pharmaceuticals-18-00799-s001.zip]

Archive with 1 entries (1 files):
- pharmaceuticals-3527044-supplementary.pdf
